# Supplementary material for: Burden of Bacterial Antimicrobial Resistance in Libya, 1970–2024: A Systematic Meta-Analysis with Projections to 2050
Source: Antibiotics (Basel). 2026 Jan 16;15(1):92. doi: 10.3390/antibiotics15010092 (PMC12837905; doi:10.3390/antibiotics15010092)
Supplement: Supplementary file 1 [file antibiotics-15-00092-s001.zip]

Archive with 2 entries (2 files):
- PRISMA 2020 checklist_V9.pdf
- Supplementary Information_V9.pdf
